# Supplementary material for: Metabolic Modifications in Terpenoid and Steroid Pathways Triggered by Methyl Jasmonate in Taxus × media Hairy Roots
Source: Plants (Basel). 2022 Apr 20;11(9):1120. doi: 10.3390/plants11091120 (PMC9100385; doi:10.3390/plants11091120)
Supplement: Supplementary file 1 [file plants-11-01120-s001.zip]

Archive with 1 entries (1 files):
- plants-1653997-supplementary.pdf
